# Supplementary material for: PCB-containing wood floor finish is a likely source of elevated PCBs in residents' blood, household air and dust: a case study of exposure
Source: Environ Health. 2008 Jan 17;7:2. doi: 10.1186/1476-069X-7-2 (PMC2267460; doi:10.1186/1476-069X-7-2)
Supplement: Additional file 1 — Concentrations of PCB congeners measured in residents' serum. The data provided represent individual PCB congener measurements for each of the four blood samples discussed in the paper. [file 1476-069X-7-2-S1.xls]

## Sheet: Addit file 1 serum congeners
Additional File 1 - Concentrations of PCB congeners measured in residents' serum
Participant	1-A	1-B	2-A	2-B
PCB Congenera	(ng/g lipid)b	(ng/g lipid)b	(ng/g lipid)b	(ng/g lipid)b
28	ND	ND	ND	ND
52	ND	ND	ND	ND
48	ND	ND	ND	ND
74	146	58.3	49	16.1
66	31.4	ND	15.2	ND
56	ND	ND	ND	ND
60	ND	ND	ND	ND
101	ND	ND	ND	ND
99	118	63.5	51.6	ND
110	ND	ND	ND	ND
118	267	161	133	25.2
146	48.8	34.3	18.2	ND
153	313	204	121	50.4
105	81.9	54.9	44.4	ND
130	ND	ND	ND	ND
138	282	185	118	43.3
178	ND	ND	ND	ND
187	70.6	48	18.2	ND
183	ND	ND	ND	ND
167	ND	ND	ND	ND
177	ND	ND	ND	ND
156	49.7	27.4	25.8	ND
172	ND	ND	ND	ND
180	138	111	66.7	44.3
193	ND	ND	ND	ND
170	55.8	45.5	30.8	ND
201	29.6	ND	16.2	ND
203	ND	ND	17.2	ND
189	ND	ND	ND	ND
195	ND	ND	ND	ND
194	ND	ND	16.9	ND
206	ND	ND	17.7	ND
209	ND	ND	ND	ND
Sum	1630	993	760	179
Abbreviations: PCB, polychlorinated biphenyl; ND, not detected (DL ~ 15 ng/g lipid)
a PCB congeners by IUPAC numerical designation
b Lipid-adjusted concentration (ng/g lipid)
